# Supplementary material for: Enzymatic Synthesis and Structural Modeling of Bio-Based Oligoesters as an Approach for the Fast Screening of Marine Biodegradation and Ecotoxicity
Source: Int J Mol Sci. 2024 May 16;25(10):5433. doi: 10.3390/ijms25105433 (PMC11121971; doi:10.3390/ijms25105433)
Supplement: Supplementary file 1 [file ijms-25-05433-s001.zip]

Archive with 1 entries (1 files):
- ijms-2945669-supplementary.pdf
